# Supplementary material for: Computational Identification of Dithymoquinone as a Potential Inhibitor of Myostatin and Regulator of Muscle Mass
Source: Molecules. 2021 Sep 6;26(17):5407. doi: 10.3390/molecules26175407 (PMC8434277; doi:10.3390/molecules26175407)
Supplement: Supplementary file 1 [file molecules-26-05407-s001.zip]

Archive with 1 entries (1 files):
- molecules-1366847-supplementary.pdf
